# Supplementary material for: Sensory Changes and Listeria monocytogenes Behavior in Sliced Cured Pork Loins during Extended Storage
Source: Foods. 2020 May 12;9(5):621. doi: 10.3390/foods9050621 (PMC7278872; doi:10.3390/foods9050621)
Supplement: Supplementary file 1 [file foods-09-00621-s001.zip]

Archive with 3 entries (2 files):
- RAW DATA CURED LOINS/
- RAW DATA CURED LOINS/RAW DATA NON-SENSORY CURED LOINS.pdf
- RAW DATA CURED LOINS/RAW DATA SENSORY CURED LOINS.pdf
